# Supplementary material for: AGAP2-AS1 May Promote the Occurrence and Development of Glioblastoma by Sponging miR-9-5p: Evidence From a ceRNA Network
Source: Front Oncol. 2021 Apr 6;11:607989. doi: 10.3389/fonc.2021.607989 (PMC8056072; doi:10.3389/fonc.2021.607989)
Supplement: Supplementary file 1 [file Table_1.xls]

Names	total	elements
GSE-TCGA-Down	597	PNCK
		AMER2
		RALYL
		TMEM130
		CNTNAP1
		GLT1D1
		PTPRR
		TMEM151A
		MICU3
		MATK
		3-Sep
		PAK1
		STYK1
		NAP1L2
		GNAL
		RTN1
		PRKCG
		ROGDI
		RBFOX3
		TPRG1L
		CACNA2D1
		STK32C
		HCN1
		AATK
		TMEM235
		GDA
		PHYHIP
		PTK2B
		GOT1
		UNC5A
		GRM2
		RAB40B
		KNDC1
		RAB3C
		VSTM2L
		CDH13
		ST6GALNAC5
		GPR83
		LRFN5
		CRY2
		BASP1
		MIR7-3HG
		BSN
		PRKCB
		ENTPD3
		CRYM
		PHACTR3
		SEC14L5
		CA11
		SYNGR3
		KCNA1
		SRRM4
		SSTR2
		PNMA6A
		PPP3CA
		CARNS1
		GJB6
		RTN4R
		KCNC1
		CACNA1E
		MAGEE1
		NEFH
		CAMSAP3
		PGBD5
		CTIF
		DMTN
		CHST1
		DNAJA4
		RAP1GAP2
		CABP1
		VAMP1
		VAT1L
		FRRS1L
		ATP1B1
		CREG2
		SYT13
		SLC6A15
		SYT5
		PI4KA
		RASAL1
		DNM1
		CEP170B
		RBFOX1
		RASD2
		PCDH7
		MRAP2
		HPCA
		CPLX1
		CDS1
		RAB3A
		TMEM151B
		RAP1GAP
		CLCN4
		CRHBP
		THRB
		NEFM
		RGS4
		SYN1
		PCP4L1
		NCDN
		MPPED1
		PTPN5
		PPFIA3
		NTNG2
		ADCY5
		VSNL1
		SLITRK4
		ACOT7
		TMCC2
		DPP10-AS1
		LGI4
		BCL2L2
		SGIP1
		PLCH2
		RCAN2
		MAL
		TMEM125
		TENM2
		CNTN2
		GPR22
		CHRM1
		GRIN2C
		CHGA
		CACNA1B
		RAPGEFL1
		SLC7A14
		RAB26
		CDH8
		KCNQ5
		KRT222
		HLF
		OLFM1
		MAPT
		GABRG1
		4-Sep
		LONRF2
		DUSP26
		EPB41L1
		APLP1
		RTN4RL1
		KIAA1549L
		DLG3
		RSPO2
		NMNAT2
		IQSEC2
		PCLO
		IGSF8
		PGM2L1
		TMEM246
		SLC32A1
		BHLHE22
		FAAH
		HID1
		ZCCHC12
		GABBR1
		PPP1R1B
		SV2B
		NUAK1
		PPM1H
		CDKN2D
		FSTL5
		FABP3
		CAMKK1
		KCNJ9
		TSPYL2
		RAB27B
		SNAP25
		CELF5
		CAMK2B
		ANKS1B
		CDH18
		DLG4
		SGSM1
		TTLL7
		FRMPD4
		SPOCK3
		ATP2B2
		NECAB2
		JAKMIP1
		DGKZ
		NALCN
		SH3GL3
		RIMS3
		ELAVL2
		RIMBP2
		SLC1A2
		PRMT8
		DLGAP1
		ITPKA
		PELI3
		NAPB
		GABRB2
		RGS7
		SLIT3
		MAP7
		NPM2
		C1orf115
		RAB6B
		TAC3
		SVOP
		RAB15
		FAM19A1
		KCNC3
		OTUD7A
		SH3BGRL2
		ITPR1
		RAB11FIP4
		KIF5A
		SEZ6L2
		EMX2OS
		NEGR1
		KBTBD11
		MAP1A
		NEFL
		CNTNAP4
		FGF12
		PAK3
		REPS2
		PPP2R2C
		GALNT9
		NPY
		GAD2
		CDK5R2
		LINC00507
		MADD
		TAC1
		HPCAL4
		SST
		KCNK1
		SCAMP5
		DIRAS2
		WIF1
		CALB2
		HAPLN2
		MAP3K10
		PLCXD3
		MAP7D2
		GABRA2
		KCNAB1
		CALY
		GRM1
		SNCA
		ERC2
		PTPRT
		ASPHD1
		CPNE9
		C3orf80
		CCKBR
		ZNF536
		CCK
		RASGEF1A
		RIMS1
		DOK6
		PRSS3
		ERICH3
		NYAP1
		SLC24A2
		NRSN1
		LRRTM1
		SLC17A7
		CDKL2
		GRIN2A
		SHANK3
		S100A1
		BRINP1
		NRXN1
		AMER3
		CELF3
		TMEFF2
		ABLIM2
		RXFP1
		SLC35F3
		NELL2
		MAPK8IP2
		SULT4A1
		CUX2
		WNT10B
		LRRC73
		PCSK2
		PPP1R3F
		LZTS3
		AP3B2
		RAPGEF4
		CBLN2
		KIF5C
		CNKSR2
		AGAP2
		PDE1A
		OPALIN
		CAMK2G
		GABRA1
		LMTK2
		CASKIN1
		RPH3A
		TEF
		MAST1
		ADCY1
		KLHL32
		UBE2QL1
		CACNA2D3
		LAMP5
		SYP
		SYN2
		ATL1
		B3GALT2
		EEF1A2
		DNAJC6
		PRKCE
		GREM2
		L1CAM
		SRCIN1
		INPP5F
		CNTN3
		CHGB
		DOC2A
		ETNPPL
		KCNH3
		AMPH
		C1QTNF4
		DNM3
		SYT1
		GOLGA7B
		TUBA4A
		GRM3
		GRAMD1B
		EDIL3
		CNNM1
		PDIA2
		TMEM155
		DLG2
		PRKCZ
		PDE2A
		YPEL4
		ACTL6B
		PALM
		PTPRD
		CYP4X1
		ZNF365
		STXBP5L
		KCTD4
		PPP3CB
		CEND1
		PTGDS
		TCEAL2
		FNDC9
		NCS1
		STX1A
		TLN2
		GFOD1
		NAP1L3
		ELFN2
		RBP4
		NEUROD2
		KIAA0513
		SNPH
		CDH22
		KCNJ4
		INA
		GNG3
		SLC8A2
		GPR27
		ELAVL4
		CADM3
		SLC6A1
		RFPL1S
		CDH9
		PPP3R1
		PSD
		GNAZ
		SERPINI1
		SLC17A6
		NBEA
		PACSIN1
		PPFIA2
		CYGB
		FAM19A2
		STXBP6
		KCNAB2
		SYT3
		MTURN
		MAG
		NELL1
		RAB3B
		ADAMTS8
		FUT9
		MYT1L
		C11orf87
		TBR1
		NAP1L5
		MYCBP2
		CLEC2L
		4-Mar
		SCN2A
		ASIC2
		KCNN1
		TAGLN3
		CNTN1
		CLSTN3
		CAMK2A
		KCNQ2
		TENM3
		FAIM2
		OPCML
		SLC25A27
		FXYD7
		CACNG3
		IPCEF1
		GABRD
		DDN
		CA10
		ST8SIA3
		NECAB1
		MICAL2
		EHD3
		CBX7
		NRG3
		ATP8A1
		NRGN
		BRSK2
		LHX6
		IQSEC1
		PRR18
		PWAR6
		CPNE6
		VIP
		CALN1
		LRRC7
		UNC13A
		KCNJ3
		MOBP
		SNCG
		CNTNAP2
		CDK5R1
		NEURL1
		RYR2
		ADAP1
		NTSR2
		FEZF2
		NIPAL3
		LY6H
		SPTBN2
		CAMK4
		CBLN4
		CPLX2
		PANX2
		KCNIP4
		HDAC11
		PTPRN
		DYNC1I1
		FBXW7
		ARHGAP44
		WSCD2
		SERTM1
		VSTM2A
		SLC12A5
		RASL10A
		GABRA4
		NRIP3
		NOS1AP
		SSTR1
		RUSC2
		MIR124-2HG
		GPRASP1
		LGI3
		NIPA1
		ZNF204P
		CYP26B1
		LYNX1
		SYNPR
		GABRB3
		FAM189A1
		KIF1A
		AKAP5
		NKAIN2
		FBXL16
		CAP2
		NAV3
		ATP6V1G2
		SHANK2
		RAPGEF5
		PPP1R16B
		GAS7
		KCNV1
		IQSEC3
		SLITRK1
		NEUROD6
		KIAA0319
		TMEM59L
		CHD5
		HS3ST2
		KIRREL3
		MYRIP
		GABRG2
		CAMKV
		MGAT3
		AK5
		ERMN
		PITPNM3
		NDRG4
		KCNB1
		CNDP1
		GABRA5
		VWA5B2
		NRXN3
		RIMS2
		NPTX1
		STXBP1
		EPHB6
		PPP1R1A
		KCTD16
		CAMKK2
		SOWAHA
		HS6ST3
		ARHGDIG
		KLC2
		SHISA7
		STX1B
		AIFM3
		DLGAP2
		ANK3
		ATRNL1
		SPHKAP
		CHRM3
		GABBR2
		CABLES1
		TPPP
		ATP8A2
		SCRT1
		STMN4
		ANKRD34A
		ATP2B3
		PDZD4
		SH3GL2
		ANO3
		KCNIP2
		TTC9B
		TMEM132D
		PPFIA4
		DOCK3
		HTR2A
		CES4A
		NCOA7
		SLC30A3
		PEX5L
		OLFM3
		CYP46A1
		PNMA3
		CHN1
		SCN2B
		RELN
		RASGRF2
		SPTBN4
		HS3ST4
		ATCAY
		EPHA10
		STMN2
		ADAM11
		RGS7BP
		PRRT2
		SLC26A4-AS1
		FAM81A
		CYFIP2
		KIF3C
		RUNDC3A
		GAD1
		JPH3
		OGDHL
		SPINT2
		SH2D5
		DPP10
		FBXO2
		SNAP91
		CELF4
		PPP4R4
		LRTM2
		SYT4
		ICAM5
		MAL2
		SYNGR1
		TUBB4A
		HSPA12A
		NPTXR
		BEX5
		CACNA1I
		PARM1
		MAP3K9
		MAST3
		NRXN2
		SLC6A17
		HHATL
		PSD3
		RPRML
		SNCB
		HECW1
		SCN3B
		SPOCK1
		APBA1
