# Supplementary material for: AGAP2-AS1 May Promote the Occurrence and Development of Glioblastoma by Sponging miR-9-5p: Evidence From a ceRNA Network
Source: Front Oncol. 2021 Apr 6;11:607989. doi: 10.3389/fonc.2021.607989 (PMC8056072; doi:10.3389/fonc.2021.607989)
Supplement: Supplementary file 2 [file Table_2.xls]

Names	total	elements
GSE-TCGA-UP	189	CD44
		MMP2
		ITGA5
		CXCR4
		NMB
		PLAU
		ANXA1
		GDF15
		C1R
		TPX2
		RDH10
		NID1
		ID3
		CCNB1
		NRM
		SOX4
		MSN
		PCOLCE
		GPX7
		ACTL6A
		SMO
		COL1A1
		RHOC
		BIRC5
		PLP2
		TAGLN2
		CNGA3
		PLA2G2A
		FOXM1
		EZH2
		BTN3A2
		CDK1
		STEAP3
		HLA-DRA
		ASF1B
		RNASE2
		PRDX4
		CHI3L1
		FCGBP
		KIFC1
		CENPU
		CMTM3
		SERPINA1
		MYBL2
		CD58
		FN1
		MS4A6A
		PRRX1
		EMP1
		AURKB
		CDCA7L
		LIMA1
		CTSS
		COL6A2
		CD248
		FKBP10
		METTL7B
		KIF4A
		ELN
		VIM
		ABCC3
		CAPG
		CRISPLD1
		KIF2C
		SLPI
		TCF19
		MRC2
		GBP2
		IGFBP2
		CD93
		MSR1
		MGP
		SFRP4
		CDK4
		TYMS
		TNFRSF19
		CDCA7
		MELK
		PTX3
		CDC20
		PROS1
		PSMB8
		VEGFA
		NDC80
		CCNA2
		TIMP1
		PBK
		TNFRSF12A
		CLIC1
		IBSP
		LAMC1
		S100A11
		CA12
		PTTG1
		TROAP
		HMGB2
		ANXA5
		CRNDE
		WEE1
		CKS2
		KIAA0040
		ANXA2
		KLHDC8A
		PDPN
		COL3A1
		TK1
		COL4A2
		LUM
		HMOX1
		TNC
		SERPINH1
		LMNB1
		TSPAN12
		CD276
		NAMPT
		S100A4
		LOXL2
		PYGL
		PPP1R14B
		POSTN
		CFI
		TACC3
		TREM2
		CYTL1
		UBE2C
		CPXM1
		CHI3L2
		SRPX2
		CCNB2
		GBP1
		MEOX2
		NTN1
		RRM2
		MDK
		TOP2A
		EMP3
		F2R
		C21orf62
		CAV1
		AEBP1
		SLC16A4
		NT5DC2
		EIF4EBP1
		SPC25
		GAL3ST4
		MCM2
		GPX8
		CDK2
		SRPX
		S100A10
		HJURP
		AQP1
		CA3
		C1orf226
		CXCL10
		RNASEH2A
		COL4A1
		SERPINE1
		SYDE1
		VCAM1
		TP53
		TSPAN6
		HLA-DMA
		LOX
		MEST
		LPL
		LYZ
		CSRP2
		CDKN2C
		PPIC
		NES
		KIF20A
		SOX11
		TGFB1I1
		TIMP4
		UHRF1
		PDIA4
		RBP1
		TGFBI
		FLNA
		COL1A2
		LY96
		CENPM
		NUSAP1
		PSMB9
		S1PR3
		SPOCD1
		MMP9
		CDCA8
